# Supplementary material for: Molecular Docking Assessment of Cathinones as 5-HT2AR Ligands: Developing of Predictive Structure-Based Bioactive Conformations and Three-Dimensional Structure-Activity Relationships Models for Future Recognition of Abuse Drugs
Source: Molecules. 2023 Aug 24;28(17):6236. doi: 10.3390/molecules28176236 (PMC10488745; doi:10.3390/molecules28176236)
Supplement: Supplementary file 1 [file molecules-28-06236-s001.zip]

Archive with 1 entries (1 files):
- molecules-2568348-supplementary.pdf
